# Supplementary material for: Long-Term Caffeine Intake Exerts Protective Effects on Intestinal Aging by Regulating Vitellogenesis and Mitochondrial Function in an Aged Caenorhabditis Elegans Model
Source: Nutrients. 2021 Jul 23;13(8):2517. doi: 10.3390/nu13082517 (PMC8398797; doi:10.3390/nu13082517)
Supplement: Supplementary file 1 [file nutrients-13-02517-s001.zip]

Archive with 1 entries (1 files):
- nutrients-1286081-supplementary.pptx
